# Supplementary material for: Using Species Groups to Approach the Large and Taxonomically Unresolved Freshwater Fish Family Nemacheilidae (Teleostei: Cypriniformes)
Source: Biology (Basel). 2022 Jan 22;11(2):175. doi: 10.3390/biology11020175 (PMC8869502; doi:10.3390/biology11020175)
Supplement: Supplementary file 1 [file biology-11-00175-s001.zip]

Archive with 1 entries (1 files):
- biology-1505234-SI.pdf
